# Supplementary material for: ERCC1 Overexpression Increases Radioresistance in Colorectal Cancer Cells
Source: Cancers (Basel). 2022 Sep 30;14(19):4798. doi: 10.3390/cancers14194798 (PMC9563575; doi:10.3390/cancers14194798)
Supplement: Supplementary file 1 [file cancers-14-04798-s001.zip]

Archive with 1 entries (1 files):
- cancers-1835261-supplementary.pdf
